# Supplementary material for: Microbial Community Analyses Associated with Nine Varieties of Wine Grape Carposphere Based on High-Throughput Sequencing
Source: Microorganisms. 2019 Dec 9;7(12):668. doi: 10.3390/microorganisms7120668 (PMC6956142; doi:10.3390/microorganisms7120668)
Supplement: Supplementary file 1 [file microorganisms-07-00668-s001.zip]

Archive with 4 entries (3 files):
- microorganisms-638829-supplementary/Supplementary/
- microorganisms-638829-supplementary/Supplementary/Figure S1.tif
- microorganisms-638829-supplementary/Supplementary/Figure S2.tif
- microorganisms-638829-supplementary/Supplementary/Supplementary-table.docx
